# Supplementary material for: In‐depth immune profiling of peripheral blood mononuclear cells in patients with pancreatic ductal adenocarcinoma reveals discriminative immune subpopulations
Source: Cancer Sci. 2024 Apr 30;115(7):2170–83. doi: 10.1111/cas.16147 (PMC11247553; doi:10.1111/cas.16147)
Supplement: Supplementary file 2 — Table S1 [file CAS-115-2170-s002.xlsx]

## Sheet: Suppementary Table 1
	Supplementary Table 1. Clinical data of the patients and healthy controls analyzed in this paper
		Lymphoid CyTOF panel					Myeloid CyTOF panel					Flow cytometry panel
		HC (n=12)	Benign (n=19)	Resectable PDAC (n=21)	Irresectable PDAC (n=20)	p-value	HC (n=11)	Benign (n=21)	Resectable PDAC (n=21)	Irresectable PDAC (n=21)	p-value	Benign (n=6)	Resectable PDAC (n=8)	Irresectable PDAC (n=7)	p-value
	Age, mean (SD)	66.6 (7.9)	67.7 (9.1)	68.7 (11.0)	68.4 (10.0)	0.86	67.2 (7.2)	67.7 (9.1)	69.0 (10.8)	68.5 (9.7)	0.84	71.5 (10.9)	67.8 (11.3)	72.6 (6.3)	0.58
	Sex (male), n (%)	4 (33.3)	10 (52.6)	8 (38.1)	8 (40.0)	0.7	3 (27.3)	8 (38.1)	8 (38.1)	10 (47.6)	0.72	3 (50.0)	2 (25.0)	3 (28.6)	0.59
	BMI, mean (SD)	-	27.4 (4.9)	24.4 (2.7)	23.5 (3.4)	0.007	-	27.4 (4.9)	24.4 (2.7)	23.1 (3.4)	0.003	35.2 (6.9)	23.7 (3.0)	23.6 (2.5)	0.07
	Comorbidities, n (%)	-	11 (57.9)	14 (66.7)	12 (60.0)	0.84	-	14 (66.7)	12 (60.0)	12 (57.1)	0.81	5 (83.3)	6 (75.0)	2 (28.6)	0.08
	Diabetes mellitus, n (%)	-	7 (36.8)	8 (38.1)	5 (25)	0.62	-	8 (38.1)	5 (25.0)	8 (38.1)	0.6	5 (83.3)	1 (12.5)	1 (14.3)	0.009
	ASA-classification					0.76					0.89				0.14
	I-II, n (%)	-	7 (58.3)	12 (60.0)	5 (45.5)		-	8 (58.3)	12 (60.0)	6 (50.0)		1 (50.0)	4 (50.0)	2 (50.0)
	III-IV, n (%)	-	5 (41.7)	8 (40.0)	6 (54.4)		-	5 (41.7)	8 (40.0)	6 (50.0)		1 (50.0)	4 (50.0)	2 (50.0)
	Location tumor					0.59					0.63				0.6
	Head, n (%)	-	-	18 (90.0)	16 (84.2)		-	-	19 (90.5)	18 (85.7)		-	6 (75.0)	8 (85.7)
	Tail, n (%)	-	-	2 (10.0)	3 (15.8)		-	-	2 (9.5)	3 (14.3)		-	2 (25.0)	1 (14.3)
	Biliary drainage*	-	3 (14.3)	9 (45.0)	10 (52.6)	0.03	-	3 (14.3)	9 (45.0)	10 (47.6)	0.04	0 (0.0)	2 (25.0)	2 (28.6)	0.37
	EUS with FNA*	-	3 (15.0)	4 (20.0)	7 (38.9)	0.2	-	3 (15.0)	4 (20.0)	7 (35.0)	0.3	1 (16.7)	1 (12.5)	2 (28.6)	0.72
	Hb (mmol/L), mean (SD)#	-	8.4 (0.8)	7.8 (1.2)	7.8 (0.6)	0.04	-	8.4 (0.8)	7.8 (1.2)	7.8 (0.6)	0.03	8.2 (1.0)	7.8 (1.6)	7.9 (0.5)	0.59
	Leucocytes (10E9/L), mean (SD)#	-	7.8 (2.1)	9.6 (2.4)	7.7 (2.3)	0.03	-	7.8 (2.1)	9.6 (2.4)	7.5 (2.3)	0.02	7.9 (1.6)	9.8 (2.8)	7.3 (1.8)	0.34
	CA19-9 (kU/L), median (IQR)#	-	7 (10)	267.5 (907)	290 (1823)	<0,001	-	7 (10)	267.5 (907)	127 (1527)	<0,001	8 (-)	101 (248)	503.5 (1195)	0.03
	Bilirubin (umol/L), median (IQR)#	-	9 (6)	93 (241)	39 (183)	<0,001	-	9 (6)	93 (241)	45.5 (188)	0.001	9 (17)	118.5 (250)	33 (236)	0.35
	*before blood withdrawal, #at time of blood withdrawal
	Abbreviations: HC: healthy controls; PDAC: pancreatic ductal adenocarcinoma; BMI: body mass index; ASA: American Society of Anesthesiologists; EUS: endoscopic ultrasound; FNA: fine needle aspiration

## Sheet: Supplementary Table 2
	Supplementary Table 2. List of the reagent and resources used in this paper.
	REAGENT or RESOURCE	SOURCE	IDENTIFIER
	Antibodies
	Anti-Human CD45 (HI30)-89Y	Fluidigm	Cat# 3089003B
	Anti-Human CD3 (UCHT1)-141Pr	Fluidigm	Cat# 3141019B
	Anti-Human CD181/CXCR1 (8F1/CXCR1)-142Nd	Fluidigm	Cat# 3142009B
	Anti-Human CD278/ICOS (C398.4A)-143Nd	Fluidigm	Cat# 3143025B
	Anti-Human CD11b (ICRF44)-144Nd	Fluidigm	Cat# 3144001B
	Anti-Human CD38 (HIT2)-144Nd	Fluidigm	Cat# 3144014B
	Anti-Human CD8a (RPA-T8)-146Nd	Fluidigm	Cat# 3146001B
	Anti-Human CD56/NCAM (NCAM16.2)-149Sm	Fluidigm	Cat# 3149021B
	Anti-Human CD86 (IT2.2)-150Nd	Fluidigm	Cat# 3150020B
	Anti-Human CD223/LAG3 (11C3C65)-150Nd	Fluidigm	Cat# 3150030B
	Anti-Human CD123/IL-3R (6H6)-151Eu	Fluidigm	Cat# 3151001B
	Anti-Human CD36 (5-271)-152Sm	Fluidigm	Cat# 3152007B
	Anti-Human TCRgd (11F2)-152Sm	Fluidigm	Cat# 3152008B
	Anti-Human CD303 (201A)-153Eu	Fluidigm	Cat# 3153007B
	Anti-Human CD7 (CD7-6B7)-153Eu	Fluidigm	Cat# 3153014B
	Anti-Human TIGIT (MBSA43)-154Sm	Fluidigm	Cat# 3154016B
	Anti-Human Siglec 9 (K8)-155Gd	Fluidigm	Cat# 3155004B
	Anti-Human CD45RA (HI100)-155Gd	Fluidigm	Cat# 3155011B
	Anti-Human CD183/CXCR3 (G025H7)-156Gd	Fluidigm	Cat# 3156004B
	Anti-Human CD14 (HCD14)-156Gd	Fluidigm	Cat# 3156019B
	Anti-Human CD33 (WM53)-158Gd	Fluidigm	Cat# 3158001B
	Anti-Human CD194/CCR4 (205410)-158Gd	Fluidigm	Cat# 3158006A
	Anti-Human CD197/CCR7 (G043H7)-159Tb	Fluidigm	Cat# 3159003A
	Anti-Human CD39 (A1)-160Gd	Fluidigm	Cat# 3160004B
	Anti-Human CD152 (14D3)-161Dy	Fluidigm	Cat# 3161004B
	Anti-Human CD80 (2D10.4)-161Dy	Fluidigm	Cat# 3161023B
	Anti-Human FoxP3 (PCH101)-162Dy	Fluidigm	Cat# 3162001A
	Anti-Human FoxP3 (259D-C7)-162Dy	Fluidigm	Cat# 3162024A
	Anti-Human CD1d (51.1)-162Dy	Fluidigm	Cat# 3162025B
	Anti-Human CD272/BTLA (MIH26)-163Dy	Fluidigm	Cat# 3163009B
	Anti-Human CD45RO (UCHL1)-164Dy	Fluidigm	Cat# 3164007B
	Anti-Human CD40 (5C3)-165Ho	Fluidigm	Cat# 3165005B
	Anti-Human CD314/NKG2D (ON72)-166Er	Fluidigm	Cat# 3166016B
	Anti-Human CD328/Siglec-7 (6-434)-166Er	Fluidigm	Cat# 3166019B
	Anti-Human CD27 (L128)-167Er	Fluidigm	Cat# 3167006B
	Anti-Human CD206 (15-2)-168Er	Fluidigm	Cat# 3168008B
	Anti-Human CD127/IL-7Ra (A019D5)-168Er	Fluidigm	Cat# 3168017B
	Anti-Human CD25 (2A3)-169Tm	Fluidigm	Cat# 3169003B
	Anti-Human CD32 (FUN-2)-169Tm	Fluidigm	Cat# 3169020B
	Anti-Human CD185/CXCR5 (RF8B2)-171Yb	Fluidigm	Cat# 3171014B
	Anti-Human CD57 (HCD57)-172Yb	Fluidigm	Cat# 3172009B
	Anti-Human HLA-DR (L243)-173Yb	Fluidigm	Cat# 3173005B
	Anti-Human CD279/PD-1 (EH12.2H7)-174Yb	Fluidigm	Cat# 3174020B
	Anti-Human CD274/PD-L1 (29E.2A3)-175Lu	Fluidigm	Cat# 3175017B
	Anti-Human CD196/CCR6 (G034E3)-176Yb	Fluidigm	Cat# 3176022A
	Anti-Human CD16 (3G8)-209Bi	Fluidigm	Cat# 3209002B
	Purified Anti-Human Ki-67 (Ki-67)	Biolegend	Cat# 350502
	Purified Anti-Human Granzyme B (QA16A02)	Biolegend	Cat# 372202
	Purified Anti-Human CD366/Tim-3 (F38-2E2)	Biolegend	Cat# 345019
	Purified Anti-Human CD62L (DREG-56)	Biolegend	Cat# 304802
	Purified Anti-Human CD19 (HIB19)	Biolegend	Cat# 302247
	Purified Anti-Human CD158/KIR2DL1 (HP-MA4)	Biolegend	Cat# 339502
	Purified Anti-Human CD69 (FN50)	Biolegend	Cat# 310939
	Purified Anti-Human CD11c (3.9)	Biolegend	Cat# 301639
	Purified Anti-Human CD1c (L161)	Biolegend	Cat# 331502
	Purified Anti-Human CD169/Siglec-1 (7-239)	Biolegend	Cat# 346002
	Purified Anti-Human CD141 (M80)	Biolegend	Cat# 344102
	Purified Anti-Human CD172a/b (SE505)	Biolegend	Cat# 323802
	Anti-Human Siglec-6/CD327 (767329R)	Novus Biologicals	Cat# MAB2859R-100
	Anti-Human ILT3/CD85k/LILRB4 (293623)	Novus Biologicals	Cat# MAB24251
	Anti-Human Axl	R&D systems	Cat# AF154
	Anti-Human CD4 (RIV-7)	In house production	Cat# N/A
	Anti-Human CLEC9A/CD370 (9A11)	In house production, Huysamen 2008, https://www.jbc.org/content/283/24/16693.long	Cat# N/A
	Anti-Human MGL (18E4)	In house production, MGL: van Vliet Nat Immunol, 7 (11), 1200-8 (2006)	Cat# N/A
	Anti-Human CD209 (AZND1)	In house production, DC-SIGN: Geijtenbeek Cell, 100 (5), 575-85 (2000)	Cat# N/A
	Anti-Human a4b7	Produced from Vedoluzimab	Cat# N/A
	Anti-CD11c – BV650 (Clone B-ly6)	BD	Cat# 563403
	Anti-CD3 – PE-Cy5 (Clone UCHT1)	BD	Cat# 561007
	Anti-CD19 – PE-Cy5 (Clone HIB19)	BD	Cat# 560993
	Anti-CD56 – PE-Cy5 (Clone B159)	BD	Cat# 561904
	Anti-TNFα – BV750 (Clone MAb11)	BD	Cat# 566359
	Anti-IL-10 – BB700 (Clone JES3-19F1)	BD	Cat# 566568
	Anti-TGFβ – BV421 (Clone TW4-9E7)	BD	Cat# 562962
	Anti-CD3 – BV480 (Clone UCHT-1)	BD	Cat# 566105
	Anti-CD169 – BV421 (Clone 7-239)	Biolegend	Cat# 346017
	Anti-CD206-Pacific Blue (Clone 15-2)	Biolegend	Cat# 321151
	Anti-CD123 – BV510 (Clone 6H6)	Biolegend	Cat# 306022
	Anti-CD14 – BV605 (Clone M5E2)	Biolegend	Cat# 301834
	Anti-HLA-DR – BV711 (Clone L243)	Biolegend	Cat# 307644
	Anti-CD16 – BV786 (Clone 3G8)	Biolegend	Cat# 302046
	Anti-CD88 – PE-Dazzle594 (Clone S5/1)	Biolegend	Cat# 344318
	Anti-CD141 – PE-Cy7 (Clone M80)	Biolegend	Cat# 344110
	Anti-CD163 –APC-750 (Clone GHI/61)	Biolegend	Cat# 333633
	Anti-IL12p40 – PE (Clone C11.5)	Biolegend	Cat# 501807
	Anti-IL-6 –APC (Clone MQ2-13A5)	Biolegend	Cat# 501112
	Anti-CD19 – BV570 (Clone B159)	Biolegend	Cat# 560993
	Anti-CD4 – Spark Blue™ 550 (Clone SK3)	Biolegend	Cat# 344655
	Anti-Granzyme B – PE (Clone QA18A28)	Biolegend	Cat# 396405
	Anti-IFNγ –APC-Fire750 (Clone 4A.B3)	Biolegend	Cat# 502547
	Anti-CD1c – PerCP-ef710 (Clone L161)	eBioscience	Cat# 46-0015-42
	Anti-IL 17 –APC (Clone eBio64DEC17)	eBioscience	Cat# 17-7179-42
	Anti-CD8 – Pacific Orange (Clone 3B5)	LifeTechnologies	Cat# MHCD0830TR
	Anti-AXL –AF488 (Clone 108724R)	R&Dsystems	Cat# FAB154RG
	Anti-Siglec 6 –AF700 (Clone 767329)	R&Dsystems	Cat# FAB2859N
	Biological Samples
	PBMCs from healthy subjects	Amsterdam UMC, location VUmc	https://www.amsterdamumc.nl/
	Serum from healthy subjects	Amsterdam UMC, location VUmc	https://www.amsterdamumc.nl/
	PBMCs from pancreatic cancer patients	Amsterdam UMC, location VUmc	https://www.amsterdamumc.nl/
	Serum from pancreatic cancer patients	Amsterdam UMC, location VUmc	https://www.amsterdamumc.nl/
	PBMCs from patients with benign diseases	Amsterdam UMC, location VUmc	https://www.amsterdamumc.nl/
	Serum from patients with benign diseases	Amsterdam UMC, location VUmc	https://www.amsterdamumc.nl/
	Chemicals, Peptides, and Recombinant Proteins
	Maxpar® X8 Antibody Labeling Kit 142Nd	Fluidigm	Cat# 201142A
	Maxpar® X8 Antibody Labeling Kit 145Nd	Fluidigm	Cat# 201145A
	Maxpar® X8 Antibody Labeling Kit 147Sm	Fluidigm	Cat# 201147A
	Maxpar® X8 Antibody Labeling Kit 148Nd	Fluidigm	Cat# 201148A
	Maxpar® X8 Antibody Labeling Kit 151Eu	Fluidigm	Cat# 201151A
	Maxpar® X8 Antibody Labeling Kit 154Sm	Fluidigm	Cat# 201154A
	Maxpar® X8 Antibody Labeling Kit 156Gd	Fluidigm	Cat# 201156A
	Maxpar® X8 Antibody Labeling Kit 163Dy	Fluidigm	Cat# 201163A
	Maxpar® X8 Antibody Labeling Kit 164Dy	Fluidigm	Cat# 201164A
	Maxpar® X8 Antibody Labeling Kit 165Ho	Fluidigm	Cat# 201165A
	Maxpar® X8 Antibody Labeling Kit 167Er	Fluidigm	Cat# 201167A
	Maxpar® X8 Antibody Labeling Kit 170Yb	Fluidigm	Cat# 201170A
	Maxpar® X8 Antibody Labeling Kit 171Yb	Fluidigm	Cat# 201171A
	Maxpar® X8 Antibody Labeling Kit 172Yb	Fluidigm	Cat# 201172A
	Maxpar® X8 Antibody Labeling Kit 174Yb	Fluidigm	Cat# 201174A
	Maxpar® X8 Antibody Labeling Kit 176Yb	Fluidigm	Cat# 201176A
	Maxpar® Antibody Labeling Kit 198Pt	Fluidigm	NA
	Cell-ID™ Intercalator-Ir—500 µM	Fluidigm	Cat# 201192B
	Cell-ID™ Intercalator-Rh—2000 µM	Fluidigm	Cat# 201003B
	Cell-ID™ 20-Plex Pd Barcoding Kit	Fluidigm	Cat# 201060
	EQ Four Element Calibration Beads	Fluidigm	Cat# 201078
	Maxpar® Fix and Perm Buffer	Fluidigm	Cat# 201067
	Maxpar® Nuclear Antigen Staining Buffer Set	Fluidigm	Cat# 201063
	Human TruStain FcX™ (Fc Receptor Blocking Solution)	Biolegend	Cat# 4220302
	Fc-block	BD	Cat# 564220
	Antibody Stabilizer PBS 50 mL	Candor Bioscience	Cat# 131050
	LIVE/DEAD™ Fixable Blue Dead Cell	Thermofisher	Cat# L34962
	Critical Commercial Assays
	LEGENDplexTM Human Essential Immune Response Panel	Biolegend	Cat# 740930
	Deposited Data
	Mass cytometry data	This paper; deposited in https://flowrepository.org/	FCM-Z5MN
	Flow cytometry data	This paper; deposited in https://flowrepository.org/	FR-FCM-Z5MX
	Software and Algorithms
	FlowJo v10.0.7	N/A	https://www.flowjo.com/
	Cytobank	Kotecha et al., 2010	https://www.cytobank.org/, RRID:SCR_014043
	Normalizer	Finck et al., 2013	https://github.com/nolanlab/bead-normalization/releases
	CyTOF Software 6.7	Fluidigm	http://www.dvssciences.com/
	t-SNE	van der Maaten and Hinton, 2008	https://github.com/jkrijthe/Rtsne
	R 3.6.1	R Development Core Team, 2015	https://www.R-project.org, , RRID:SCR_001905
	CATALYST 3.14		https://github.com/HelenaLC/CATALYST
	Other
	Helios™	Fluidigm	Cat# N/A
	Aurora	CyTEK	Cat# N/A
	UltiMate™ 3000 Semi-Preparative System	ThermoFisher	Cat# IQLAAAGABHFAPBMBFJ
	Amicon Ultra-2 Centrifugal Filter Unit 10kDa	Merck Millipore	Cat# UFC201024
	Amicon Ultra-0.5 Centrifugal Filter Unit 3kDa	Merck Millipore	Cat# UFC500396
	Amicon Ultra-0.5 Centrifugal Filter Unit 50kDa	Merck Millipore	Cat# UFC505096

## Sheet: Supplementary Table 3
	Supplementary Table 3. Panels used for the deep immunophenotyping of PBMCs.
	Lymphoid Panel						Myeloid Panel
	Target (CD or best-known name)	Clone	Supplier	Metal			Target (CD or best-known name)	Clone	Supplier	Metal
	CD45	HI30	Fluidigm	89Y			CD45	HI30	Fluidigm	89Y
	CD3	UCHT1	Fluidigm	141Pr			CD3	UCHT1	Fluidigm	141Pr
	Ki67	ki-67	Clone via Biolegend	142Nd			CXCR1	8F1/CXCR1	Fluidigm	142Nd
	CD278/ICOS	DX29	Fluidigm	143Nd			CD123/ IL3R	6H6	Fluidigm	143Nd
	CD38	HIT2	Fluidigm	144Nd			CD11b (Mac-1)	ICRF44	Fluidigm	144Nd
	GranzymeB	CLB-GB11	Clone via Biolegend	145Nd			GranzymeB	CLB-GB11	Clone via Biolegend	145Nd
	CD8	RPA-T8	Fluidigm	146Nd			CD8	RPA-T8	Fluidigm	146Nd
	TIM3	F38-2E2	Clone via Biolegend	147Sm			CLEC9A / CD370	9A11	Hybridoma	147Sm
	CD62L	DREG-56	Clone via Biolegend	148Nd			CD11c	HC1/1	Hybridoma	148Nd
	CD56 (NCAM)	NCAM16.2	Fluidigm	149Sm			CD56 (NCAM)	NCAM16.2	Fluidigm	149Sm
	LAG3	11C3C65	Fluidigm	150Nd			CD86	IT2.2	Fluidigm	150Nd
	CD19	11G1	Hybridoma	151Eu			CD19	11G1	Hybridoma	151Eu
	TCRgd	11F2	Fluidigm	152Sm			CD36	5-271	Fluidigm	152Sm
	CD7	CD7-6B7	Fluidigm	153Eu			CD303	201A	Fluidigm	153Eu
	TIGIT	MBSA43	Fluidigm	154Sm			CD1c	L161	Clone via Biolegend	154Sm
	CD279 (PD-1)	EH12.2H7	Fluidigm	155Gd			Siglec9	K8	Fluidigm	155Gd
	CXCR3	G025H7	Fluidigm	156Gd			MGL	18E4	Hybridoma	156Gd
	CCR4	205410	Fluidigm	158Gd			CD33 / Siglec3	WM53	Fluidigm	158Gd
	CD197 / CCR7	G043H7	Fluidigm	159Tb			CD197 / CCR7	G043H7	Fluidigm	159Tb
	CD39	A1	Fluidigm	160Gd			CD14	M5E2	Fluidigm	160Gd
	CD152 (CTLA-4)	14D3	Fluidigm	161Dy			CD80	2D10.4	Fluidigm	161Dy
	FoxP3	259D/C7 + PCH 101	Fluidigm + second clone	162Dy			CD1d	51.1	Fluidigm	162Dy
	KIR2DL1/DS1	HP-MA4	Clone via Biolegend	163Dy			CD272	MIH26	Fluidigm	163Dy
	CD45RO	UCHL1	Fluidigm	164Dy			AXL	108724	Clone via R&D systems	164Dy
	a4b7	ACT1	Conjugated ourselves	165Ho			CD40	5C3	Fluidigm	165Ho
	NKG2D	ON72	Fluidigm	166Er			Siglec7 / CD328	6-434	Fluidigm	166Er
	CD27	L128	Fluidigm	167Er			CD209	AZND1	Hybridoma	167Er
	CD127 (IL-7Ra)	A019D5	Fluidigm	168Er			CD206	15-2	Fluidigm	168Er
	CD25 (IL-2R)	2A3	Fluidigm	169Tm			CD32	FUN2	Fluidigm	169Tm
	CD45RA	HI100	Fluidigm	170Yb			Siglec1 /CD169	7-239 / 3D6.112	Clone via Biolegend	170Yb
	CXCR5	RF8B2	Fluidigm	171Yb			Siglec6	767329	Clone via Novusbio	171Yb
	CD57	HCD57	Fluidigm	172Yb			CD85k / ILT3	293623	Clone via Novusbio	172Yb
	HLA-DR	L243	Fluidigm	173Yb			HLA-DR	L243	Fluidigm	173Yb
	CD69	FN50	Clone via Biolegend	174Yb			CD172a	SE5A5	Clone via Biolegend	174Yb
	CD274 (PD-1L)	29E.2A3	Fluidigm	175Lu			CD274 (PD-1L)	29E.2A3	Fluidigm	175Lu
	CCR6	G034E3	Fluidigm	176Yb			CD141	M80	Clone via Biolegend	176Yb
	CD4	RIV-7	Hybridoma	198pt			CD4	RIV-7	Hybridoma	198pt
	CD16	3G8	Fluidigm	209Bi			CD16	3G8	Fluidigm	209Bi

## Sheet: Supplementary Table 4
	Supplementary Table 4. Results obtained of the differential marker expression using the package diffcyt.
	Results were filteres using p value < 0.01 and Log2(Fold change) > 0.25 or < -0.25
		Benign Disease vs Healthy Controls								PDAC vs Healthy Controls								Benign Disease vs PDAC
	Myeloid Cells		logFC	AveExpr	t	p_val	p_adj	B			logFC	AveExpr	t	p_val	p_adj	B			logFC	AveExpr	t	p_val	p_adj	B
		CD272_AXL DCs CD1c-	1.49817	1.85021	5.33049	1.14085e-06	0.000122451	4.55693		MGL_cDC2 CD14+ CD36+	1.74112	1.69737	3.40057	0.00112302	0.0328737	-1.07854		CD32_Non Classical Monocytes CD123+	0.68173	2.49609	4.00224	0.000157835	0.0033153	-1.12922
		MGL_cDC2 CD14+ CD36+	1.75489	1.69737	3.40972	0.00109133	0.020671	-1.06176		MGL_cDC2 CD206+	1.3958	1.75662	3.91042	0.000204736	0.00941784	0.437534		CD32_Intermediate Monocytes	0.679787	2.87076	4.35443	4.28903e-05	0.00138107	0.0446607
		MGL_cDC2 CD206+	1.74987	1.75662	4.78811	8.60389e-06	0.000624574	3.40448		CD272_AXL DCs CD1c-	1.30537	1.85021	4.71569	1.1952e-05	0.000962134	2.69868		CD32_cDC2 CD14+ CD36+	0.611985	3.45115	3.50197	0.000815619	0.0102824	-0.861408
		CD272_pDCs Siglec6+	1.44287	1.55971	4.59241	1.79234e-05	0.000824478	2.66875		CD272_pDCs Siglec6+	1.17284	1.55971	3.74302	0.000360311	0.0128911	-0.141977		Siglec9_Classical Monocytes Siglec1+	0.538215	3.03388	4.22293	6.8767e-05	0.00184836	-0.692802
		CD272_pDCs Siglec6-	1.38604	1.33231	6.80047	2.45837e-09	7.91595e-07	11.1103		CD272_cDC1	1.07407	2.96529	3.76078	0.0003425	0.0128911	0.0273506		CD32_Classical Monocytes Siglec1+	0.474637	2.93955	6.3156	1.8949e-08	6.10159e-06	7.34217
		MGL_cDC2 Siglec6-	1.21236	0.925093	5.53485	4.65612e-07	7.49635e-05	5.80972		CD272_pDCs Siglec6-	1.01023	1.33231	4.96029	4.46041e-06	0.00047875	3.87541		HLA-DR_Intermediate Monocytes	0.453319	2.52827	4.83823	7.11381e-06	0.000515886	1.79037
		CD272_cDC1	1.13213	2.96529	3.98322	0.000161105	0.00432299	0.648004		CD32_Classical Monocytes Siglec1-	1.00193	2.30596	3.20372	0.00201353	0.0432238	-3.92825		HLA-DR_Classical Monocytes Siglec1+	0.287992	2.07698	4.80696	8.01066e-06	0.000515886	1.39377
		MGL_cDC2 Siglec6+	0.907739	0.775486	3.20005	0.00203607	0.0312198	-1.99711		MGL_cDC2 Siglec6-	0.935373	0.925093	4.31093	5.01807e-05	0.00323163	1.27686		CD11c_cDC2 Siglec6+	-0.262856	1.4427	-3.62994	0.000523628	0.00766401	-1.43009
		CD11c_Classical Monocytes Siglec1-	0.708003	1.04691	4.18286	7.92888e-05	0.002321	-0.832446		CD32_Classical Monocytes Siglec1+	0.922364	2.93955	2.90991	0.00479227	0.0907713	-3.29619		CD11c_cDC2 CD206+	-0.296418	1.63089	-3.8045	0.000293241	0.00555433	-0.592605
		CD85k_cDC2 Siglec6-	0.585606	1.48825	3.50671	0.000780925	0.0167639	-1.32124		CD85k_cDC2 Siglec6-	0.543744	1.48825	3.28701	0.00156005	0.0408246	-1.9771		Siglec9_cDC2 CD14+ CD36+	-0.317082	2.83159	-2.78259	0.00695382	0.0533126	-2.80576
		CD11c_cDC2 Siglec6-	0.557385	1.08356	4.26777	5.85917e-05	0.00209628	1.13653		GranzymeB_pDCs Siglec6-	0.524745	1.89363	5.10438	2.55445e-06	0.00047875	4.4094		Siglec7_AXL DCs CD1c+	-0.341992	1.2253	-2.74667	0.00775658	0.056764	-2.72256
		GranzymeB_pDCs Siglec6-	0.483572	1.89363	4.70038	1.19767e-05	0.000642751	2.93188		CD272_cDC2 Siglec6+	0.508158	0.575621	3.26918	0.0016482	0.0408246	-1.80687		CD11c_cDC2 Siglec6-	-0.353298	1.08356	-4.59414	1.78087e-05	0.000716802	1.8058
		Siglec7_cDC2 Siglec6-	0.468237	0.77347	3.25181	0.00173851	0.0294632	-2.06931		CD11c_Classical Monocytes Siglec1-	0.467706	1.04691	2.80713	0.00640945	0.111377	-5.00251		CD272_pDCs Siglec6-	-0.375809	1.33231	-3.35686	0.00125562	0.013477	-1.98402
		GranzymeB_pDCs Siglec6+	0.388264	1.87089	3.12256	0.00257185	0.0376425	-1.94614		CD86_Classical Monocytes Siglec1+	0.460553	0.441596	4.96753	4.33778e-06	0.00047875	3.38113		Siglec9_cDC2 Siglec6+	-0.376259	1.54616	-2.67144	0.00931165	0.06663	-4.10972
		CD86_Classical Monocytes Siglec1-	0.372746	0.326509	4.21275	7.13062e-05	0.00229606	-0.730076		CD86_Classical Monocytes Siglec1-	0.344004	0.326509	3.94972	0.000178932	0.00941784	-1.63107		Siglec9_cDC2 Siglec6-	-0.390749	1.67396	-2.86693	0.00541635	0.0425382	-3.624
		CD86_Classical Monocytes Siglec1+	0.343769	0.441596	3.73412	0.000371156	0.00853658	-0.907898		GranzymeB_pDCs Siglec6+	0.343783	1.87089	2.77228	0.00706279	0.113711	-2.85839		Siglec3_cDC2 Siglec6-	-0.427342	2.23019	-2.97842	0.00393352	0.0342322	-3.32924
		CD3_Classical Monocytes Siglec1-	0.311697	0.271923	3.84879	0.000252504	0.00625432	-1.94533		CD272_cDC2 Siglec6-	0.267891	0.294299	3.59416	0.00058855	0.0189513	-1.0638		CD85k_Non Classical Monocytes CD123+	-0.4595	1.72611	-3.12566	0.00261121	0.0247297	-3.79285
		CD3_cDC2 Siglec6-	0.272428	0.280235	4.38831	3.79333e-05	0.00152681	1.55316		CD3_Classical Monocytes Siglec1-	0.25765	0.271923	3.23201	0.00184719	0.0424854	-3.84747		CD172a_Non Classical Monocytes CD123+	-0.515624	3.18456	-4.01517	0.000151008	0.0033153	-1.08671
	T and NKT Cells	KIR2DL1_NKT Cells - DN	1.35675	0.110216	2.89066	0.00511149	0.0470683	-2.82967		CD39_CD4 T Cells Regulatory	1.11941	1.18929	3.1582	0.00234059	0.0246319	-3.12319		CD16_gd T Cells - CD56+	0.31811	0.146881	3.6277	0.000538301	0.0394655	-1.53773
		CCR4_CD8 T Cells Central Memory	0.810569	0.507901	2.95656	0.00423377	0.0425302	-3.29334		CCR4_CD4 T Cells Regulatory	0.814398	1.99256	3.40104	0.00111102	0.0134707	-2.42402		CD38_CD4 T Cells Central Memory	-0.291587	0.596425	-3.45261	0.000944434	0.05218	-3.27295
		CD62L_CD4 T Cells Naive	0.641561	0.723572	3.34943	0.00130528	0.0155928	-3.44569		CCR4_CD8 T Cells Central Memory	0.805192	0.507901	3.12468	0.00258727	0.0265947	-2.89681		CD38_CD4 T Cells EMRA	-0.350715	0.911398	-2.86023	0.00557089	0.176873	-4.54828
		CD7_gd T Cells - CD56-	0.626474	1.18834	3.42149	0.00104189	0.0131576	-1.6817		CD7_gd T Cells - CD56-	0.651605	1.18834	3.6923	0.000435708	0.0071327	-0.893661		CXCR3_CD8 T Cells Central Memory	-0.42474	0.456218	-3.36011	0.00126262	0.0620084	-2.63454
		CXCR3_CD8 T Cells Naive	0.620947	0.606262	3.81828	0.000286754	0.00408856	-1.10917		CD62L_CD4 T Cells Naive	0.645139	0.723572	3.49081	0.000836588	0.0115554	-3.06111		CXCR3_CD8 T Cells Naive	-0.488374	0.606262	-4.58193	1.94663e-05	0.00403333	1.07014
		CD7_NKT Cells - CD8	0.60869	1.22984	3.44765	0.000959384	0.012472	-2.31427		CD62L_CD8 T Cells Naive	0.627591	0.399017	3.35143	0.00129719	0.0150272	-2.61145		CD27_CD4 T Cells EMRA	-0.515393	1.46763	-2.85824	0.00560231	0.176873	-4.55346
		CD7_CD4 T Cells Central Memory	0.590979	1.27955	4.9481	4.94247e-06	0.000168044	2.20281		CD7_CD8 T Cells EMRA	0.607976	0.907707	4.8007	8.62973e-06	0.000257926	1.5768		KIR2DL1_NKT Cells - CD8	-0.533003	0.0875163	-3.58166	0.000625019	0.0394655	-2.31341
		CD7_CD8 T Cells Central Memory	0.558353	1.10653	5.21775	1.75171e-06	8.99274e-05	4.16615		NKG2D_CD8 T Cells EMRA	0.588888	0.777212	7.90518	2.67649e-11	3.94336e-09	14.1302		KIR2DL1_NKT Cells - DN	-1.35587	0.110216	-4.91401	5.62589e-06	0.00248665	3.16441
		CD62L_CD4 T Cells Central Memory	0.487044	0.329978	3.07225	0.00302223	0.0333956	-3.95449		NKG2D_NKT Cells - CD8	0.570091	0.647223	7.39272	2.34998e-10	2.07738e-08	12.4602
		CD62L_CD4 T Cells Regulatory	0.479649	0.322476	3.37523	0.00120451	0.0147886	-2.40904		CCR4_CD4 T Cells Central Memory	0.553783	0.383326	2.99992	0.00373483	0.0366843	-4.21691
		CD278-ICOS_CD4 T Cells Regulatory	0.472392	0.481352	4.04393	0.000132986	0.00226077	-0.312056		CD7_CD8 T Cells Central Memory	0.522851	1.10653	5.1983	1.88917e-06	6.95843e-05	4.03579
		CD7_CD8 T Cells Effector Memory	0.460785	0.758016	4.48581	2.76748e-05	0.000643803	0.469058		CD7_CD8 T Cells Naive	0.518017	1.73423	3.46602	0.000905164	0.0120959	-2.27209
		NKG2D_CD8 T Cells EMRA	0.460514	0.777212	5.43296	7.54154e-07	5.5556e-05	4.09154		CD7_NKT Cells - CD8	0.510793	1.22984	3.31312	0.00146067	0.0161405	-2.84379
		NKG2D_gd T Cells - CD56+	0.439222	0.716468	3.06056	0.00312812	0.0337227	-2.3595		CD278-ICOS_CD4 T Cells Regulatory	0.468634	0.481352	4.40284	3.73895e-05	0.000918121	0.821027
		CD7_CD8 T Cells EMRA	0.426743	0.907707	2.96142	0.004175	0.0425302	-4.20835		NKG2D_CD8 T Cells Naive	0.444022	0.788463	7.40434	2.2373e-10	2.07738e-08	12.6232
		CD38_CD4 T Cells Regulatory	0.425939	0.561354	3.12907	0.00255367	0.0297033	-3.11314		CD7_CD8 T Cells Effector Memory	0.443326	0.758016	4.79692	8.75316e-06	0.000257926	1.48428
		CD7_CD4 T Cells Follicular	0.425424	1.19874	4.11273	0.000104723	0.0018515	-0.283418		CTLA4_CD4 T Cells Regulatory	0.443289	0.583003	3.64735	0.000504873	0.00796979	-1.67734
		NKG2D_CD8 T Cells Naive	0.414966	0.788463	6.43784	1.28587e-08	1.42088e-06	8.67031		CD278-ICOS_CD4 T Cells Tph	0.425077	0.442908	2.71847	0.00825578	0.0715501	-3.7561
		NKG2D_NKT Cells - CD8	0.401948	0.647223	4.55161	2.17595e-05	0.000534316	1.3172		CD7_CD4 T Cells Follicular	0.376546	1.19874	3.75617	0.000352786	0.00599736	-1.47805
		CTLA4_CD4 T Cells Regulatory	0.400817	0.583003	3.00497	0.00368048	0.0387326	-3.45287		CD7_CD4 T Cells Central Memory	0.37396	1.27955	3.34438	0.00132593	0.0150272	-3.2483
		CD7_DN T Cells	0.400376	0.548721	4.42942	3.39639e-05	0.000750603	1.03756		CD38_CD4 T Cells Regulatory	0.357032	0.561354	2.87854	0.00529012	0.047719	-3.87959
		CD7_CD4 T Cells Naive	0.374642	1.89477	3.69254	0.000435361	0.00601342	-2.40485		CD7_DN T Cells	0.356907	0.548721	4.46495	2.98568e-05	0.000824795	1.04386
		CD7_CD4 T Cells Effector Memory	0.374372	0.546633	3.82149	0.000283682	0.00408856	-2.10409		FoxP3_NKT Cells - CD8	0.337264	0.563238	8.3239	4.51952e-12	1.99763e-09	16.3991
		FoxP3_gd T Cells - CD56+	0.342376	0.447921	4.9159	5.58577e-06	0.000176351	3.61429		CD7_CD4 T Cells Naive	0.332474	1.89477	3.39631	0.00112763	0.0134707	-3.34339
		FoxP3_NKT Cells - CD8	0.340045	0.563238	7.32871	3.08019e-10	6.80722e-08	12.3172		CCR4_CD4 T Cells Follicular	0.331597	0.298953	3.54112	0.000712255	0.0101554	-2.1461
		NKG2D_NKT Cells - DN	0.325717	0.316547	4.21274	7.372e-05	0.0014811	1.13061		NKG2D_CD8 T Cells Effector Memory	0.323349	0.431774	5.95607	9.27932e-08	5.85922e-06	5.95084
		TIGIT_CD4 T Cells Regulatory	0.322353	0.335749	2.93063	0.00456098	0.0438251	-3.65128		TIGIT_CD4 T Cells Regulatory	0.32108	0.335749	3.20363	0.00204128	0.0220059	-2.99532
		CD7_CD4 T Cells Regulatory	0.315664	0.652162	2.80478	0.00650738	0.0575253	-3.97829		CD7_CD4 T Cells Effector Memory	0.311323	0.546633	3.45732	0.000930457	0.0120959	-3.31847
		CXCR3_CD8 T Cells Effector Memory	0.313691	0.20122	3.11138	0.00269171	0.030506	-3.90267		CD38_CD8 T Cells Naive	0.310599	0.515739	3.91424	0.000207423	0.00382005	-0.869929
		FoxP3_CD8 T Cells EMRA	0.308862	0.584889	7.64052	8.2283e-11	3.63691e-08	13.1352		FoxP3_gd T Cells - CD56+	0.301002	0.447921	4.43765	3.29667e-05	0.000857134	1.89586
		FoxP3_CD8 T Cells Naive	0.308469	0.75191	3.5771	0.000634308	0.00849588	-1.86474		CD7_CD4 T Cells Tph	0.291064	0.230359	2.70768	0.00850225	0.0722691	-3.78285
		FoxP3_CD8 T Cells Central Memory	0.303567	0.614768	4.13256	9.77144e-05	0.00179957	0.267137		FoxP3_CD8 T Cells Naive	0.286469	0.75191	3.57069	0.000647573	0.00954091	-1.95507
		FoxP3_NKT Cells - CD4	0.292783	0.497049	4.85519	7.02882e-06	0.000207116	3.05951		NKG2D_NKT Cells - DN	0.285419	0.316547	3.79744	0.000307467	0.00543602	-0.243831
		NKG2D_CD8 T Cells Effector Memory	0.286619	0.431774	4.75005	1.04339e-05	0.000271282	1.41777		FoxP3_CD8 T Cells EMRA	0.28403	0.584889	7.99482	1.82905e-11	3.94336e-09	14.5103
		FoxP3_gd T Cells - CD56-	0.275282	0.447077	5.90571	1.13822e-07	1.00619e-05	7.115		FoxP3_CD4 T Cells Regulatory	0.281728	0.784323	2.91151	0.00481712	0.0443576	-3.79325
		FoxP3_CD8 T Cells Effector Memory	0.27239	0.494441	7.20822	5.12281e-10	7.5476e-08	11.2129		FoxP3_gd T Cells - CD56-	0.254835	0.447077	5.67222	2.91452e-07	1.43135e-05	6.16599
		FoxP3_NKT Cells - DN	0.267538	0.383782	5.02312	3.71166e-06	0.000149141	3.99069		FoxP3_NKT Cells - CD4	0.252889	0.497049	4.38542	3.98136e-05	0.00092619	1.3447
		NKG2D_CD8 T Cells Central Memory	0.253759	0.612841	3.98223	0.000164463	0.00259616	-0.231968		KIR2DL1_gd T Cells - CD56+	-0.806424	0.0655383	-4.03467	0.000137309	0.00275866	0.539049
		KIR2DL1_gd T Cells - CD56+	-0.808655	0.0655383	-3.94025	0.000189853	0.00289362	0.253285
	B, NK and Lineage negative Cells	FoxP3_B Cells - CD38+ CD27-	0.289458	0.496854	5.38902	8.95927e-07	4.16606e-05	2.63879		CD172a_NK Cells - Siglec7+ CD16-	1.44022	1.13832	2.7649	0.00720668	0.0655153	-7.1394		CD45RO_NK Cells - CD16-	0.267426	0.501867	2.66334	0.00958643	0.13716	-6.13756
		FoxP3_B Cells - CD38hi	0.347536	0.673297	2.71185	0.00848599	0.0484138	-4.28432		CD272_B Cells - Siglec6+	1.19448	1.56498	8.33432	3.66551e-12	1.09965e-09	13.9122		CD45RA_Lin- CD16+	-0.6936	2.07121	-3.56339	0.000662849	0.0308225	-3.06041
		FoxP3_NK Cells - CD16-	0.275609	0.288737	7.2995	3.47825e-10	1.29391e-07	10.8218		CD32_MDSC	1.12224	1.30285	4.35822	4.22486e-05	0.00211243	-2.75357		CD45RA_NK Cells - CD16-	-0.454649	1.89281	-3.64146	0.000514574	0.0308225	-3.40472
		CD45RO_Lin- CD16+	-0.480372	0.363084	-3.72247	0.000394358	0.00505867	-1.82823		CD14_NK Cells - Siglec7+ CD16-	1.07958	0.821982	2.83419	0.00593903	0.0592357	-6.96183		CCR6_B Cells - CD38+ CD27-	-0.460818	2.69358	-3.5676	0.000653913	0.0308225	-4.07168
		CD45RO_Lin- CD38+ CD39-	0.308845	0.454678	2.96923	0.00408146	0.0297707	-4.8078		CD272_B Cells - Siglec6-	1.05595	2.08442	7.09364	7.01053e-10	1.05158e-07	7.58267		GranzymeB_NK Cells - CD16-	-0.495489	1.83115	-2.90778	0.00486809	0.0953121	-5.51578
		CD45RO_Lin- CD38+ CD39+	0.769664	0.999001	3.74979	0.000360253	0.00480052	-2.89494		CCR6_B Cells - CD38- CD27-	0.963562	2.18394	6.39515	1.53225e-08	2.6599e-06	7.28383		CD14_MDSC	-0.319255	2.57543	-3.42361	0.00101715	0.0277406	-6.47009
		CD45RO_NK Cells - CD16-	0.356133	0.501867	2.68221	0.00911013	0.0484138	-5.81187		CD85k_NK Cells - Siglec7+ CD16-	0.960769	0.706309	2.87365	0.00531225	0.0567796	-6.85914		GranzymeB_CD56hi	-0.513363	1.45644	-3.13318	0.00250184	0.053	-6.02543
		NKG2D_CD56hi	0.334166	0.595976	3.35424	0.00129381	0.0126658	-2.9418		Siglec9_NK Cells - Siglec7+ CD16-	0.921276	0.707684	2.86844	0.00539144	0.0567796	-6.87278		GranzymeB_NK Cells - Siglec7- CD16-	-0.796119	2.03872	-3.99533	0.000152741	0.0061481	-3.10229
		NKG2D_NK Cells - CD16+	0.307636	0.320886	4.73786	1.09141e-05	0.000369096	0.0937288		CD45RO_Lin- CD38+ CD39+	0.849214	0.999001	4.2527	6.39712e-05	0.00118987	-1.26129		GranzymeB_Unclassified	0.710063	1.89859	3.31186	0.00144379	0.0360947	-5.76522
		NKG2D_NK Cells - KIR2DL1+	0.342122	0.271785	5.82547	1.57285e-07	9.75166e-06	4.7081		CD36_NK Cells - Siglec7+ CD16-	0.847083	0.637931	2.86213	0.00548869	0.0567796	-6.88925		CD8_NK Cells - Siglec7- CD16-	-0.273333	0.131528	-4.99015	3.96771e-06	0.000595156	0.439601
		CD45RA_Lin- CD16+	1.09668	2.07121	2.683	0.00909055	0.0484138	-4.7641		CD36_MDSC	0.815066	1.68365	5.2676	1.34471e-06	0.000100853	0.6088		CD11c_MDSC	-0.312468	0.72106	-4.02752	0.000136613	0.0061481	-4.55557
		CD45RA_NK Cells - CD16-	-0.479878	1.89281	-2.90662	0.0048842	0.0338597	-5.23961		CD62L_CD56hi	0.687334	0.644951	3.40984	0.00108779	0.00957626	-2.81118		CD11c_Unclassified	-0.345605	0.576481	-2.98511	0.00385629	0.0642715	-6.68305
		CD7_NK Cells - KIR2DL1+	0.736834	2.00116	4.69524	1.27938e-05	0.000396608	0.391152		GranzymeB_NK Cells - Siglec7+ CD16+	0.684928	2.71211	3.19711	0.00205334	0.0342224	-6.91231		CD1c_B Cells - Siglec6-	-0.366725	0.879835	-3.43385	0.000984701	0.0277406	-6.56743
		CCR6_B Cells - CD38- CD27-	1.14044	2.18394	6.75045	3.49766e-09	4.3371e-07	8.8637		CD32_NK Cells - Siglec7+ CD16-	0.677491	0.522689	2.88031	0.0052127	0.0567796	-6.8417		CD172a_MDSC	-0.422915	3.51609	-2.79916	0.00655177	0.0839947	-8.20713
		CCR6_B Cells - CD38- CD27+	0.759083	2.35246	3.69096	0.000437538	0.00542547	-2.30692		CD45RO_NK Cells - CD16-	0.623559	0.501867	4.7624	9.95723e-06	0.000336735	0.667877		CD172a_Unclassified	-0.707665	0.642385	-3.15637	0.00232256	0.053	-6.21101
		CCR6_B Cells - CD38+ CD27-	0.700835	2.69358	3.9539	0.000181155	0.00292998	-2.52927		CCR6_B Cells - CD38- CD27+	0.619816	2.35246	3.17635	0.00221608	0.0168241	-3.89232
		CCR6_B Cells - CD38+ CD27+	0.7665	2.60102	3.59522	0.000598059	0.00654346	-2.56644		GranzymeB_NK Cells - CD16+	0.606499	2.67342	2.77072	0.00715147	0.032247	-6.09697
		GranzymeB_CD56hi	0.635788	1.33278	2.75463	0.00750033	0.0465204	-4.57627		CD1d_MDSC	0.587409	1.17733	3.48461	0.0008377	0.0187872	-5.61688
		GranzymeB_Lin- CD16+	-0.78164	0.780151	-6.29641	2.30308e-08	2.14186e-06	7.69056		CD7_NK Cells - KIR2DL1+	0.583157	2.00116	3.83607	0.000270062	0.00346424	-2.58833
		CD8_NK Cells - CD16+	0.314597	0.355492	3.21381	0.00197897	0.01666	-4.89752		CD11c_MDSC	0.502081	0.72106	3.3126	0.00144048	0.0270091	-6.12844
		CD8_NK Cells - KIR2DL1+	0.26757	0.390118	3.25993	0.00171974	0.0150888	-4.31322		FoxP3_B Cells - CD38hi	0.470442	0.673297	3.79948	0.000314367	0.00389815	-1.22882
		CD62L_B Cells - CD38+ CD27+	0.28281	0.245604	2.72534	0.00810152	0.0483844	-5.00187		CD40_B Cells - Siglec6+	0.452058	1.9866	3.01078	0.00359275	0.051325	-6.4042
		CD62L_CD56hi	0.562486	0.644951	2.69923	0.00872555	0.0484138	-4.71455		CCR7_B Cells - CD38+ CD27-	0.399722	0.441013	2.83512	0.00597787	0.0294979	-5.87027
		CD3_B Cells - CD38hi	0.267126	0.317465	2.68981	0.00900747	0.0484138	-4.3387		CD3_Lin- CD38+ CD39+	0.399705	0.373153	3.9667	0.000173401	0.00255205	-2.22213
		CD3_Lin- CD38+ CD39+	0.480898	0.373153	4.64301	1.553e-05	0.000444398	0.139548		HLA-DR_B Cells - CD38- CD27-	0.392074	1.67091	3.13859	0.0024818	0.0176793	-4.38443
		CD3_NK Cells - CD16-	0.258023	0.256809	4.20368	7.60886e-05	0.00141525	-1.29215		CD45_Unclassified	0.370326	4.08685	4.64006	1.49851e-05	0.000899108	-0.927793
		CD4_Lin- CD38+ CD39+	0.355243	0.388991	3.60069	0.000587549	0.00654346	-3.36102		CD3_B Cells - CD38hi	0.360801	0.317465	3.76033	0.000357838	0.00429405	-1.35247
		CD45_Lin- CD16+	0.533724	3.90869	4.36116	4.34277e-05	0.000897505	0.292393		CD40_B Cells - Siglec6-	0.354096	2.18338	3.14638	0.00239347	0.0359021	-7.10837
		CXCR5_B Cells - CD38- CD27-	0.740603	1.87003	3.59655	0.000595496	0.00654346	-2.92433		CD45_Lin- CD16+	0.352698	3.90869	2.84059	0.00588686	0.0294979	-4.35188
		CD69_NK Cells - CD16-	-0.372798	0.234822	-4.43613	3.31348e-05	0.000770383	-0.487606		CD1d_B Cells - Siglec6+	0.348567	0.720405	3.41191	0.00106209	0.0212418	-5.26238
		CD69_NK Cells - CD16+	-0.61676	0.228646	-6.82064	2.60787e-09	4.3371e-07	8.31868		CD62L_B Cells - CD38+ CD27+	0.311232	0.245604	3.11191	0.00268714	0.0185114	-4.01886
		CD69_NK Cells - KIR2DL1+	-0.359633	0.263143	-3.27101	0.00166241	0.0150833	-4.28137		CD3_NK Cells - CD16-	0.291397	0.256809	4.81421	8.198e-06	0.000304965	0.85754
		CD1d_B Cells - Siglec6-	0.328332	0.691123	3.74105	0.000362386	0.00679475	-5.25915		NKG2D_CD56hi	0.291052	0.595976	3.02022	0.00353567	0.0216987	-3.91559
		CD1d_B Cells - Siglec6+	0.371339	0.720405	3.48639	0.000838526	0.0132399	-4.9972		NKG2D_NK Cells - CD16+	0.281213	0.320886	4.36305	4.31339e-05	0.000987909	-1.24933
		CD1d_MDSC	0.704314	1.17733	4.00036	0.00015011	0.00346407	-3.93297		CD8_NK Cells - CD16+	0.269013	0.355492	2.76853	0.00719489	0.032247	-6.10252
		CD272_B Cells - Siglec6-	1.14728	2.08442	7.22135	4.05773e-10	6.08659e-08	8.19207		CD1d_B Cells - Siglec6-	0.26871	0.691123	3.26769	0.00165489	0.0292039	-6.76273
		CD272_B Cells - Siglec6+	1.14512	1.56498	7.66365	6.53228e-11	1.95969e-08	11.0761		CD4_Lin- CD38+ CD39+	0.266665	0.388991	2.77823	0.00700444	0.032247	-5.70832
		CD14_MDSC	0.770658	2.57543	4.05033	0.000126191	0.00339253	-3.76612		CD62L_B Cells - CD38+ CD27-	0.263706	0.205221	3.56988	0.000649122	0.00656473	-3.79067
		CD40_B Cells - Siglec6-	0.437074	2.18338	3.63887	0.00050813	0.00883966	-5.58122		FoxP3_B Cells - CD38+ CD27-	0.262997	0.496854	5.10809	2.67615e-06	0.000110614	1.52242
		CD40_B Cells - Siglec6+	0.512159	1.9866	3.27178	0.00164304	0.0233659	-5.63166		CD45RO_Lin- CD38+ CD39-	0.26191	0.454678	2.69516	0.00879595	0.0367651	-5.58207
		GranzymeB_CD56hi	0.831017	1.45644	2.87407	0.00532446	0.0550806	-6.15851		CD8_Unclassified	0.25675	0.128882	2.89816	0.00495428	0.0567796	-6.46041
		CD8_NK Cells - Siglec7- CD16-	0.261831	0.131528	3.92717	0.000193142	0.00413876	-3.13102		CD8_NK Cells - KIR2DL1+	0.251339	0.390118	3.16115	0.00231969	0.0172585	-4.62548
		CD11c_MDSC	0.81455	0.72106	5.14553	2.17087e-06	0.000130252	0.182616		CD69_NK Cells - KIR2DL1+	-0.301048	0.263143	-2.82664	0.00612149	0.029574	-5.52594
		CD11c_NK Cells - Siglec7+ CD16-	0.332291	0.389048	2.80234	0.00649376	0.060879	-6.98527		CD69_NK Cells - CD16+	-0.593394	0.228646	-6.61091	6.25953e-09	2.32855e-06	7.44136
		CD11c_Unclassified	0.732803	0.576481	3.78638	0.000311386	0.00622772	-3.79643		CD45RO_Lin- CD16+	-0.608672	0.363084	-4.64897	1.51913e-05	0.000470931	1.32587
		CD86_MDSC	0.258475	0.162978	5.39692	8.05736e-07	6.04302e-05	1.15524		GranzymeB_Lin- CD16+	-0.669621	0.780151	-5.3166	1.19038e-06	6.32604e-05	3.81464
		CD3_MDSC	0.335564	0.227045	4.93908	4.82915e-06	0.000206963	-0.599813		CD45RA_NK Cells - CD16-	-0.934527	1.89281	-5.74007	2.21826e-07	1.65039e-05	4.40116
		CD36_MDSC	0.889281	1.68365	5.50272	5.28135e-07	5.28135e-05	1.57057		CD7_NK Cells - CD16-	-1.14392	1.05924	-4.27566	5.89594e-05	0.00115436	-1.05966
		CD32_MDSC	0.87577	1.30285	3.25637	0.0017135	0.0233659	-6.24804		CXCR5_B Cells - CD38hi	-1.65135	1.30368	-2.76189	0.00740249	0.0327825	-4.19344
		CD85k_Basophils	0.334351	0.174638	2.72412	0.00806398	0.0711528	-6.92427
		CD172a_Basophils	1.16174	0.879094	3.04875	0.00320074	0.0369316	-6.07203
		CD172a_MDSC	0.974069	3.51609	3.15969	0.00229943	0.0287429	-6.52355

## Sheet: Supplementary Table 5
	Supplementary Table 5. Differential marker expression between Resectable and Irresectable pancreatic cancer.
	Results were filteres using p value < 0.01 and Log2(Fold change) > 0.25 or < -0.25
		Benign Disease vs Healthy Controls
	Myeloid Cells		logFC	AveExpr	t	p_val	p_adj	B
		HLA-DR_Classical Monocytes Siglec1-	-0.279551	1.41329	-3.15343	0.00235551	0.0505649	-4.96414
		HLA-DR_Classical Monocytes Siglec1+	-0.298873	2.07698	-3.36337	0.00123761	0.0332093	-2.99836
		GranzymeB_Classical Monocytes Siglec1+	-0.309094	1.2008	-4.41791	3.45613e-05	0.00370958	0.426747
		CD32_Classical Monocytes Siglec1+	-0.310361	2.93955	-2.71779	0.0082312	0.0803165	-4.75862
		Siglec3_Classical Monocytes Siglec1-	-0.421836	2.68724	-2.79308	0.00668718	0.0769025	-5.93108
		Siglec3_Non Classical Monocytes CD123-	-0.423844	0.810522	-3.38578	0.00115377	0.0332093	-2.57195
		Siglec3_cDC2 CD206+	-0.514389	2.72787	-3.00943	0.0036084	0.0634748	-2.75537
		Siglec3_cDC2 Siglec6+	-0.547022	2.36481	-2.94044	0.0044068	0.0634748	-3.10575
		Siglec3_Non Classical Monocytes CD123+	-0.564809	1.15758	-3.74806	0.000374149	0.0200793	-1.68496
		Siglec3_AXL DCs CD1c-	-0.584907	1.08756	-2.84912	0.00577741	0.0689009	-2.30336
		Siglec3_Intermediate Monocytes	-0.657677	2.18518	-4.2444	6.45205e-05	0.0051939	-0.239219
		Siglec3_AXL DCs CD1c+	-0.687957	2.66692	-3.67842	0.000478905	0.0205909	-0.163701
		Siglec3_cDC2 CD14+ CD36+	-0.751573	2.96546	-3.64954	0.000511574	0.0205909	-0.273321
	T and NKT Cells	CD69_gd T Cells - CD56+	0.914957	0.337406	4.79225	9.08895e-06	0.0019314	2.4949
		CD38_gd T Cells - CD56+	0.702666	0.554878	3.67929	0.00045863	0.0177198	-1.28
		TIGIT_CD8 T Cells EMRA	0.521358	0.396184	5.21181	1.84016e-06	0.000782069	2.92426
		TIGIT_gd T Cells - CD56+	0.51546	0.294269	3.68684	0.000447429	0.0177198	-1.25651
		CD7_CD8 T Cells EMRA	0.467473	0.910182	4.61064	1.78265e-05	0.00252542	0.705202
		CD7_gd T Cells - CD56+	0.457933	1.39258	3.0496	0.00324521	0.0613127	-3.11928
		NKG2D_gd T Cells - CD56-	0.355588	0.546826	3.32303	0.00142524	0.0356311	-2.56525
		a4b7_CD8 T Cells EMRA	0.297789	0.088578	3.96685	0.000175264	0.0106411	-1.50516
		a4b7_NKT Cells - CD8	0.29582	0.0795532	4.03562	0.000138451	0.0106411	-0.928161
		TIGIT_NKT Cells - CD8	0.289374	0.301962	2.65019	0.0099606	0.145674	-4.95127
		a4b7_gd T Cells - CD56+	0.250701	0.195508	2.84877	0.00577446	0.0908943	-3.65132
		CD62L_CD8 T Cells Central Memory	-0.257698	0.130977	-3.29574	0.0015502	0.0366019	-2.73728
		CD62L_CD4 T Cells Regulatory	-0.403788	0.316168	-3.97096	0.000172825	0.0106411	-0.865539
		CD62L_CD4 T Cells Naive	-0.40966	0.723806	-2.6848	0.00907421	0.137733	-5.5062
		CD62L_CD4 T Cells Central Memory	-0.441245	0.327875	-3.84621	0.000263667	0.0140073	-1.95171
		CD38_CD4 T Cells EMRA	-0.4466	0.913289	-2.99707	0.00378212	0.0642961	-4.02005
		CD62L_CD8 T Cells Naive	-0.488696	0.395858	-3.35486	0.00129151	0.0356311	-2.86424
		GranzymeB_NKT Cells - CD8	-0.561751	2.4788	-3.46651	0.000910079	0.0297526	-2.72542
		GranzymeB_CD8 T Cells EMRA	-0.719913	2.164	-3.43231	0.00101381	0.0307763	-3.17851
	B, NK and Lineage negative Cells	CXCR5_B Cells - CD38hi	1.2975	1.30803	3.69787	0.00044341	0.010773	-1.98455
		CCR6_B Cells - CD38hi	1.29673	1.18408	3.75193	0.000371497	0.0098712	-1.81565
		CD32_MDSC	0.542347	1.30282	3.7312	0.000377638	0.0184186	-5.36421
		HLA-DR_B Cells - CD38hi	0.499941	1.90348	3.03996	0.00338576	0.054761	-3.90191
		CD45RA_CD56hi	0.392517	2.40978	2.76679	0.00727778	0.0804204	-4.84459
		CD14_MDSC	0.368978	2.57546	3.55412	0.000674587	0.0224862	-5.9163
		CCR7_B Cells - CD38- CD27+	0.345758	0.153936	4.2176	7.34049e-05	0.0029537	-0.943686
		CD45RO_Lin- CD38+ CD39+	0.34389	0.999538	4.27874	5.91329e-05	0.0027878	-1.97152
		CCR7_B Cells - CD38+ CD27+	0.287707	0.250593	2.69915	0.0087272	0.0877437	-5.41307
		CD45_B Cells - CD38hi	0.275499	4.34087	4.14686	9.79234e-05	0.00331159	-0.535457
		Ki67_B Cells - CD38hi	-0.253325	0.139672	-3.30428	0.00153855	0.0317967	-3.16367
		CD25_B Cells - CD38+ CD27+	-0.268286	0.125574	-3.90023	0.000219707	0.006287	-1.95221
		CD45RA_B Cells - CD38- CD27+	-0.270188	4.47933	-3.67607	0.000463353	0.010773	-2.7123
		CD25_B Cells - CD38- CD27+	-0.293613	0.0886804	-5.0817	3.03451e-06	0.00056442	2.15761
		FoxP3_B Cells - CD38hi	-0.353803	0.682291	-5.11883	2.84537e-06	0.00056442	2.90816
		CXCR1_Basophils	-0.354724	0.264278	-3.89747	0.000215876	0.0161907	-3.81222
		CXCR3_B Cells - CD38+ CD27+	-0.375216	0.179978	-4.27486	5.99527e-05	0.0027878	-0.701331
		CD45RA_B Cells - CD38hi	-0.376926	3.7251	-3.13666	0.00254874	0.0460005	-3.63709
		CD45RA_B Cells - CD38- CD27-	-0.443555	3.22266	-4.10384	0.000109299	0.00338826	-1.50059
		GranzymeB_B Cells - CD38hi	-0.526427	1.16981	-4.52857	2.5375e-05	0.00208925	0.772186
